# Supplementary material for: Early Alterations in Glucose Homeostasis Associated with a Family History of Diabetes Mellitus: A Systematic Review and Meta-Analysis
Source: Med Sci (Basel). 2026 Jun 26;14(3):349. doi: 10.3390/medsci14030349 (PMC13414045; doi:10.3390/medsci14030349)
Supplement: Supplementary file 1 [file medsci-14-00349-s001.zip]

Archive with 2 entries (2 files):
- medsci-4360308-supplementary.pdf
- PRISMA_2020_checklist_21_05_26.pdf
